# Supplementary material for: Advanced Clinical Practitioners in Primary Care in the UK: A Qualitative Study of Workforce Transformation
Source: Int J Environ Res Public Health. 2020 Jun 23;17(12):4500. doi: 10.3390/ijerph17124500 (PMC7344450; doi:10.3390/ijerph17124500)
Supplement: Supplementary file 1 [file ijerph-17-04500-s001.zip]

Archive with 4 entries (4 files):
- SUPPLEMENTARY FILE 1 (Information Sheet).docx
- SUPPLEMENTARY FILE 2 (Consent Form).docx
- SUPPLEMENTARY FILE 3 (ACP Interview Guide).docx
- SUPPLEMENTARY FILE 4 (PM & GP Interview Guide).docx
